# Supplementary material for: Induction of colistin resistance and environmental toxicity assessment in Escherichia coli
Source: PLoS One. 2026 Apr 21;21(4):e0340467. doi: 10.1371/journal.pone.0340467 (PMC13098942; doi:10.1371/journal.pone.0340467)
Supplement: S1 File — (ZIP) [file pone.0340467.s001.zip]

Archive with 19 entries (18 files):
- Files/
- Files/S1. Table 1.MIC of E coli (ATCC 25922) during sub-MIC concentrations exposed..pdf
- Files/S1. Table 10. Gentamicin MIC of E. coli (ATCC 25922) during six free antibiotic growth cycles.pdf
- Files/S1. Table 11. Gentamicin MIC of E. coli (CCBH 20178) during six free antibiotic growth cycles.pdf
- Files/S1. Table 12. Bacterial growth curve for the E. coli strains.pdf
- Files/S1. Table 14. Germination index of A. cepa seeds after exposed of colistin.pdf
- Files/S1. Table 15. Root elongation of A. cepa seeds after exposed of colistin.pdf
- Files/S1. Table 16. Mitotic index of meristematic cell of A. cepa seeds after exposed of colistin.pdf
- Files/S1. Table 17. Chromosomal aberrations index of meristematic cell of A. cepa seeds after exposed of colistin.pdf
- Files/S1. Table 18. Micronuclei index of meristematic cell of A. cepa seeds after exposed of colistin.pdf
- Files/S1. Table 2. MIC of E. coli (ATCC 25922) during cycles of growth (24 h per Cycle).pdf
- Files/S1. Table 3. Colistin MIC of E. coli (C 11) during six free antibiotic growth cycles.pdf
- Files/S1. Table 4. Colistin MIC of E. coli (ATCC 25922) during six free antibiotic growth cycles.pdf
- Files/S1. Table 5. Colistin MIC of E. coli (CCBH 20178) during six free antibiotic growth cycles.pdf
- Files/S1. Table 6. Ceftazidime MIC of E. coli (C 11) during six free antibiotic growth cycles.pdf
- Files/S1. Table 7. Ceftazidime MIC of E. coli (ATCC 25922) during six free antibiotic growth cycles.pdf
- Files/S1. Table 8. Ceftazidime MIC of E. coli (CCBH 20178) during six free antibiotic growth cycles.pdf
- Files/S1. Table 9. Gentamicin MIC of E. coli (C 11) during six free antibiotic growth cycles.pdf
- Files/S1.Table 13. Phenotypical analysis of mcr-1 gene of E. coli strains.pdf
